# Supplementary material for: Genome-wide association study identifies zonisamide responsive gene in Parkinson’s disease patients
Source: J Hum Genet. 2020 May 1;65(8):693–704. doi: 10.1038/s10038-020-0760-8 (PMC8075945; doi:10.1038/s10038-020-0760-8)
Supplement: Supplementary file 2 — Supplementary Table 1 [file 10038_2020_760_MOESM2_ESM.xlsx]

## Sheet: ST1_gw_off
	Supplementary Table 1: SNPs showing suggestive association (P<1x10-5) with a reduction in "off" time
	Chr.	SNP	Location	A1	A2	Zonisamide dose	R	PR	P-value*	Logistic regression analysis†			Nearest Gene	Location
						(mg/day)	MAF	MAF		Pmin	OR	Model
	1	rs16854023	204551830	C	T	50	0.256757	0.555556	3.00x10-5				MDM4	Intron
						25	0.216667	0.5	2.44x10-4
						All	0.238806	0.526316	4.23x10-8	4.85x10-9	0.1329	DOM
	1	rs11240748	204453320	T	C	50	0.27027	0.539683	2.54x10-4				PIK3C2B	Intron
						25	0.216667	0.478571	5.31x10-4
						All	0.246269	0.507519	7.04x10-7	1.20x10-7	0.1707	DOM
	1	rs7532024	7179479	T	C	50	0.202703	0.52381	6.67x10-6				CAMTA1	Intron
						25	0.233333	0.392857	3.37x10-2
						All	0.216418	0.454887	4.08x10-6	6.52x10-6	0.302	ADD
	12	rs4418897	9967813	G	A	50	0.0945946	0.301587	1.74x10-3				KLRF1	5'UTR
						25	0.0333333	0.242857	3.66x10-4
						All	0.0671642	0.270677	4.52x10-6	5.95x10-6	0.1507	DOM
	20	rs1998049	36561882	T	C	50	0.162162	0.0238095	1.10x10-3				VSTM2L	Intron
						25	0.2	0.0571429	1.06x10-3
						All	0.179104	0.0413534	5.74x10-6	2.50x10-5	5.834	DOM
	12	rs11053253	9969112	A	G	50	0.0945946	0.293651	2.57x10-3				KLRF1	5'UTR
						25	0.0333333	0.242857	3.66x10-4
						All	0.0671642	0.266917	6.56x10-6	8.44x10-6	0.1556	DOM
	1	rs2290854	204516025	T	C	50	0.364865	0.174603	1.38x10-3				MDM4	Intron
						25	0.4	0.178571	1.53x10-3
						All	0.380597	0.176692	7.62x10-6	2.33x10-5	3.044	ADD
	1	rs10900597	204522489	C	T	50	0.364865	0.174603	1.38x10-3				MDM4	Intron
						25	0.4	0.178571	1.53x10-3
						All	0.380597	0.176692	7.62x10-6	2.33x10-5	3.044	ADD
	1	rs11588857	204587047	A	G	50	0.243243	0.484127	1.08x10-3				LRRN2/MDM4	Missense/
						25	0.216667	0.442857	1.94x10-3					Intron
						All	0.231343	0.462406	7.98x10-6	9.31x10-7	0.2043	DOM
	1	rs3789044	204589101	T	C	50	0.243243	0.484127	1.08x10-3				LRRN2/MDM4	Missense/
						25	0.216667	0.442857	1.94x10-3					Intron
						All	0.231343	0.462406	7.98x10-6	9.31x10-7	0.2043	DOM
	4	rs12642211	55786946	T	C	50	0.540541	0.357143	9.60x10-3				KIT/KDR	Intergene
						25	0.566667	0.285714	3.22x10-4
						All	0.552239	0.319549	9.68x10-6	1.48x10-5	2.813	ADD
	4	rs17085113	55787043	C	T	50	0.540541	0.357143	9.60x10-3				KIT/KDR	Intergene
						25	0.566667	0.285714	3.22x10-4
						All	0.552239	0.319549	9.68x10-6	1.48x10-5	2.813	ADD
	4	rs1497482	55797131	G	A	50	0.540541	0.357143	9.60x10-3				KIT/KDR	Intergene
						25	0.566667	0.285714	3.22x10-4
						All	0.552239	0.319549	9.68x10-6	1.48x10-5	2.813	ADD
	Abreviations: Chr., Chromosome; SNP, Single nucleotide polymorphism; A1, Allele 1 (minor allele detected in Responders); A2, Allele 2 (major allele detected in
	Responders); PR, Poor responders; R, Responders;
	MAF, minor allele frequency; Pmin, Minimum P-value; OR, Odds ratio; DOM, Dominant model; ADD, Additive model
	*P-value of Armitage Trend test
	†Logistic regression analysis considering daily dose of zonisamide as well as baseline "off" time value as covariates; three models of inheritance, namely allelic, dominant,
	and recessive were considered. Genetic model that gave the minimum P-value was shown
