# Supplementary material for: Genome-wide association study identifies zonisamide responsive gene in Parkinson’s disease patients
Source: J Hum Genet. 2020 May 1;65(8):693–704. doi: 10.1038/s10038-020-0760-8 (PMC8075945; doi:10.1038/s10038-020-0760-8)
Supplement: Supplementary file 3 — Supplementary Table 2 [file 10038_2020_760_MOESM3_ESM.xlsx]

## Sheet: S2_wgi_off
	Supplementary Table 2: Markers implicated in whole genome imputation analysis that show strong association (P<1x10-6) with a reduction in "off" time (P-value adjusted for dose)
	MARKER	avsnp142	ALLELES	RSQR	EFFECT1	OR	LRCHISQ	LRPVAL	Func.refGene	Gene.refGene	GeneDetail.refGene	ExonicFunc.refGene	AAChange.refGene	1000g2012apr_asn	snp138
	1:7171686	rs2097514	C,G	0.916	1.237	3.444	24.8975	6.05x10-7	intronic	CAMTA1	.	.	.	0.44	rs2097514
	1:7176679	rs11801958	G,T	0.9746	1.229	3.417	24.7434	6.55x10-7	intronic	CAMTA1	.	.	.	0.42	rs11801958
	1:7179479	rs7532024	C,T	1	1.194	3.301	24.1038	9.13x10-7	intronic	CAMTA1	.	.	.	0.42	rs7532024
	1:7180558	rs11120854	A,G	0.993	1.168	3.216	24.2407	8.50x10-7	intronic	CAMTA1	.	.	.	0.43	rs11120854
	1:204450341	rs16853822	C,G	0.9528	1.256	3.512	26.5422	2.58x10-7	intronic	PIK3C2B	.	.	.	0.37	rs16853822
	1:204452295	rs6668637	A,G	0.995	1.247	3.481	27.1209	1.91x10-7	intronic	PIK3C2B	.	.	.	0.38	rs6668637
	1:204453320	rs11240748	C,T	1	1.235	3.437	26.8202	2.23x10-7	intronic	PIK3C2B	.	.	.	0.37	rs11240748
	1:204454570:CT_C	.	R,D	0.9984	1.235	3.439	26.7152	2.36x10-7	.	.	.	.	.	.	.
	1:204469314	rs12036042	T,C	0.9975	1.237	3.446	26.5477	2.57x10-7	intergenic	PIK3C2B,MDM4	dist=9840;dist=16193	.	.	0.38	rs12036042
	1:204476113	rs12031912	A,G	0.9963	1.245	3.474	27.0327	2.00x10-7	intergenic	PIK3C2B,MDM4	dist=16639;dist=9394	.	.	0.38	rs12031912
	1:204476361	rs12028476	G,A	0.9961	1.246	3.475	27.0443	1.99x10-7	intergenic	PIK3C2B,MDM4	dist=16887;dist=9146	.	.	0.38	rs12028476
	1:204488687	rs12039365	A,G	0.9829	1.28	3.596	27.8626	1.30x10-7	intronic	MDM4	.	.	.	0.38	rs12039365
	1:204490470	rs12041243	A,G	0.9907	1.278	3.59	28.0888	1.16x10-7	intronic	MDM4	.	.	.	0.38	rs12041243
	1:204490674	rs12039968	C,T	0.9907	1.278	3.591	28.0965	1.15x10-7	intronic	MDM4	.	.	.	0.38	rs12039968
	1:204492522	rs61817959	G,A	0.971	1.286	3.617	27.6393	1.46x10-7	intronic	MDM4	.	.	.	0.37	rs61817959
	1:204500257	rs898388	G,A	0.9963	1.271	3.565	27.7831	1.36x10-7	intronic	MDM4	.	.	.	0.38	rs898388
	1:204501383	rs4252697	C,T	0.9966	1.271	3.565	27.7955	1.35x10-7	intronic	MDM4	.	.	.	0.38	rs4252697
	1:204506174:CT_C	.	R,D	0.9905	1.282	3.604	28.0305	1.19x10-7	.	.	.	.	.	.	.
	1:204508147	rs4252707	G,A	0.8607	1.433	4.191	28.9265	7.52x10-8	intronic	MDM4	.	.	.	0.34	rs4252707
	1:204516918	rs4252733	C,T	0.9842	1.307	3.697	28.7691	8.15x10-8	intronic	MDM4	.	.	.	0.38	rs4252733
	1:204529084	rs11801299	G,A	0.978	1.318	3.737	28.9538	7.41x10-8	intergenic	MDM4,LRRN2	dist=1836;dist=57219	.	.	0.38	rs11801299
	1:204532323	rs12029692	G,A	0.9754	1.322	3.753	29.0139	7.19x10-8	intergenic	MDM4,LRRN2	dist=5075;dist=53980	.	.	0.38	rs12029692
	1:204539291	rs6689629	A,G	0.9667	1.345	3.84	29.5622	5.42x10-8	intergenic	MDM4,LRRN2	dist=12043;dist=47012	.	.	0.38	rs6689629
	1:204543579	rs61817460	G,A	0.9648	1.349	3.855	29.6147	5.27x10-8	intergenic	MDM4,LRRN2	dist=16331;dist=42724	.	.	0.38	rs61817460
	1:204551830	rs16854023	T,C	1	1.409	4.091	33.5752	6.86x10-9	intergenic	MDM4,LRRN2	dist=24582;dist=34473	.	.	0.37	rs16854023
	1:204560004	rs12043569	C,G	0.9834	1.325	3.762	30.3596	3.59x10-8	intergenic	MDM4,LRRN2	dist=32756;dist=26299	.	.	0.37	rs12043569
	1:204564308:T_TAT	.	R,I	0.9721	1.458	4.297	33.5538	6.93x10-9	intergenic	MDM4,LRRN2	dist=37060;dist=21995	.	.	.	.
	1:204564558	rs12040459	G,A	0.9732	1.385	3.994	31.2269	2.30x10-8	intergenic	MDM4,LRRN2	dist=37310;dist=21745	.	.	0.35	rs12040459
	1:204564714	rs12044599	A,G	0.999	1.358	3.89	31.0336	2.54x10-8	intergenic	MDM4,LRRN2	dist=37466;dist=21589	.	.	0.36	rs12044599
	1:204564762	rs12040520	G,A	0.9991	1.358	3.89	31.0322	2.54x10-8	intergenic	MDM4,LRRN2	dist=37514;dist=21541	.	.	0.36	rs12040520
	1:204567041	rs55979051	A,G	0.9972	1.349	3.854	30.8691	2.76x10-8	intergenic	MDM4,LRRN2	dist=39793;dist=19262	.	.	0.36	rs55979051
	1:204570347	rs61817482	G,A	0.995	1.35	3.858	31.1209	2.42x10-8	intergenic	MDM4,LRRN2	dist=43099;dist=15956	.	.	0.35	rs61817482
	3:139851490	rs149415339	A,G	0.8901	265.022	1.25212e+115	26.1574	3.15x10-7	intronic	CLSTN2	.	.	.	0.01	rs149415339
	5:41274127	rs182518042	T,A	0.4625	256.705	3.06019e+111	24.0158	9.56x10-7	intergenic	C6,PLCXD3	dist=12587;dist=32921	.	.	0.01	rs182518042
	7:19521451	rs184493657	A,G	0.6844	2111.56	inf	25.4941	4.44x10-7	intergenic	FERD3L,TWISTNB	dist=336407;dist=213634	.	.	0.0017	rs184493657
	11:44911670	rs182467060	G,T	0.428	-176.74	0	25.5623	4.28x10-7	intronic	TSPAN18	.	.	.	0.01	rs182467060
	12:9967813	rs4418897	A,G	1	1.631	5.108	26.0273	3.37x10-7	intergenic	CD69,KLRF1	dist=54316;dist=12264	.	.	0.24	rs4418897
	12:9969112	rs11053253	G,A	1	1.596	4.931	24.9975	5.74x10-7	intergenic	CD69,KLRF1	dist=55615;dist=10965	.	.	0.22	rs11053253
	20:37355158	rs112347804	G,C	0.9178	9.529	13753.9	24.2297	8.55x10-7	intronic	SLC32A1	.	.	.	0.05	rs112347804
	20:37358921	rs75083973	G,A	0.8958	10.23	27734.2	24.6925	6.73x10-7	downstream	SLC32A1	.	.	.	0.05	rs75083973
	20:41714529	rs140392712	C,T	0.35	-131.9	0	29.2292	6.43x10-8	intronic	PTPRT	.	.	.	0.0035	rs140392712
	20:41718622	rs76508038	T,C	0.4266	-198.55	0	30.7049	3.00x10-8	intronic	PTPRT	.	.	.	0.0035	rs76508038
