# Supplementary material for: Genome-wide association study identifies zonisamide responsive gene in Parkinson’s disease patients
Source: J Hum Genet. 2020 May 1;65(8):693–704. doi: 10.1038/s10038-020-0760-8 (PMC8075945; doi:10.1038/s10038-020-0760-8)
Supplement: Supplementary file 4 — Supplementary Table 3 [file 10038_2020_760_MOESM4_ESM.xlsx]

## Sheet: ST3_Demographic_UPD
	Supplementary Table 3: Characteristics of responders and poor-responders defined on change in UPDRS part III total score
	Variables	Responsiveness defined based on UPDRS part III total score
		Responders, R (N=67)	Poor-responders, PR (N=133)	P-value (RvsPR)*
	Female sex (%)	36/67(53.7%)	83/131(62.4%)
	Age (Year, Mean±SD)	64.0(7.2)	63.6(7.4)	0.845522
	BMI (Mean±SD)	23.2(3.5)	22.4(3.8)	0.218147
	Onset age of PD (Year, Mean±SD)	55.4(8.6)	55.51(8.4)	0.824146
	Duration from onset of PD (Year, Mean±SD)	8.6(4.3)	8.1(4.5)	0.902409
	Onset age of "wearing-off" (Year, Mean±SD)	61.5(8.4)	61.1(8.0)	0.622766
	Duration from onset of "wearing-off" (Year, Mean±SD)	2.6(3.2)	2.5(2.8)	0.516801
	MMSE (Mean±SD)	28.4(2.2)	28.5(1.9)	0.649212
	Modified Hoehn & Yahr score (ON) (Mean±SD)	2.5(0.6)	2.2(0.8)	0.173307
	Modified Hoehn & Yahr score (OFF) (Mean±SD)	3.6(0.8)	3.2(0.8)	0.445588
	Dose of levodopa (mg/day, Mean±SD)	1940.3(686.8)	1825.4(688.4)	0.479375
	LEDD‡ (mg/day, Mean±SD)	516.4(172.7)	473.0(164.9)	0.738125
	Number of concomitant drugs (Mean±SD)	3.1(1.1)	3.3(1.1)	0.778712
	UPDRS part III total score at week 12 (Mean±SD)	13.7(8.9)	15.7(11.2)	0.69501
	UPDRS part III total score at baseline (Mean±SD)	23.6(10.0)	15.7(10.6)	0.0112681
	Change in UPDRS part III total score from baseline (Mean±SD)	-9.9(5.0)	0.0(3.6)	7.73x10-8†
	Average "off" time at week 12§ (Hour, Mean±SD)	5.7(3.1)	5.7(2.8)	0.600833
	Average "off" time at baseline§ (Hour, Mean±SD)	6.4(2.0)	6.3(2.3)	0.947257
	Change in "off" time from baseline (Hour, Mean±SD)	-0.6(2.4)	-0.6(1.9)	0.441657
	Abbreviations: SD, standrad deviation; BMI, body mass index; PD, Parkinson's disease; MMSE, Mini–Mental State Examination; LEDD, levodopa-equivalent daily dose
	UPDRS, Unified Parkinson's disease rating scale
	*P-values were determined by using two-tailed unpaired t-test with equal variance
	†P-value was determined by using two-tailed unpaired t-test with unequal variance
	‡Conversion factor for LEDD: bromocriptine mesilate, x10; cabergoline, x70; pergolide mesilate, x100; pramipexole hydrochloride hydrate, x60; ropinirole hydrochloride, x16.67; talipexole hydrochloride, x60
	§“Off” time was calculated using patients' diary information for the last 7 days before each visit (excluding screening visit)
