# Supplementary material for: Genome-wide association study identifies zonisamide responsive gene in Parkinson’s disease patients
Source: J Hum Genet. 2020 May 1;65(8):693–704. doi: 10.1038/s10038-020-0760-8 (PMC8075945; doi:10.1038/s10038-020-0760-8)
Supplement: Supplementary file 5 — Supplementary Table 4 [file 10038_2020_760_MOESM5_ESM.xlsx]

## Sheet: ST4_GW_upd
	Supplementary Table 4: SNPs showing suggestive association (P<1x10-5) with a reduction in UPDRS part III total score
	Chr.	SNP	Location	A1	A2	Zonisamide dose	R	PR	P-value*	Logistic regression analysis†			Nearest Gene	Location
						(mg/day)	MAF	MAF		Pmin	OR	Model
	14	rs1769408	82602912	C	T	50	0.657143	0.398438	6.81x10-4				SEL1L/RP11-406A9.2	Intergene
						25	0.671875	0.447761	1.72x10-3
						All	0.664179	0.423664	4.23x10-6	1.78x10-5	3.071	ADD
	4	rs17050901	131132532	G	A	50	0.157143	0.0390625	2.28x10-3				LOC102724353/PGBD4P4	Intergene
						25	0.171875	0.0373134	6.68x10-4
						All	0.164179	0.0381679	5.15x10-6	5.96x10-6	8.17	ADD
	6	rs802749	128266148	G	A	50	0.5	0.226562	4.89x10-5				THEMIS/PTPRK	Intergene
						25	0.4375	0.276119	2.48x10-2
						All	0.470149	0.251908	9.14x10-6	2.48x10-5	3.053	ADD
	6	rs802741	128275171	C	A	50	0.5	0.226562	4.89x10-5				THEMIS/PTPRK	Intergene
						25	0.4375	0.276119	2.48x10-2
						All	0.470149	0.251908	9.14x10-6	2.48x10-5	3.053	ADD
	Abreviations: Chr., Chromosome; SNP, Single nucleotide polymorphism; A1, Allele 1 (minor allele detected in Responders); A2, Allele 2 (major allele detected in
	Responders); PR, Poor responders; R, Responders;
	MAF, minor allele frequency; Pmin, Minimum P-value; OR, Odds ratio; ADD, Additive model
	*P-value of Armitage Trend test
	†Logistic regression analysis considering daily dose of zonisamide as well as baseline UPDRS Part III total score value as covariates; three models of inheritance,
	namely allelic, dominant, and recessive were considered. Genetic model that gave the minimum P-value was shown
