# Supplementary material for: Genome-wide association study identifies zonisamide responsive gene in Parkinson’s disease patients
Source: J Hum Genet. 2020 May 1;65(8):693–704. doi: 10.1038/s10038-020-0760-8 (PMC8075945; doi:10.1038/s10038-020-0760-8)
Supplement: Supplementary file 6 — Supplementary Table 5 [file 10038_2020_760_MOESM6_ESM.xlsx]

## Sheet: ST5_UPD_pathway
	Supplementary Table 5: Pathways showing significant association with a reduction in UPDRS Part III total score after Bonferroni correction
	MsigDB category	Pathways	Gene count	Set size	z-score	P-value
	C2 canonical pathways	REACTOME_TRANSMISSION_ACROSS_CHEMICAL_SYNAPSES	170	186	5.41194	3.12x10-8
		REACTOME_HS_GAG_BIOSYNTHESIS	27	31	5.08432	1.84x10-7
		REACTOME_COLLAGEN_FORMATION	55	58	4.77194	9.12x10-7
		KEGG_ABC_TRANSPORTERS	42	44	4.68417	1.41x10-6
		REACTOME_FATTY_ACID_TRIACYLGLYCEROL_AND_KETONE_BODY_METABOLISM	162	168	4.67396	1.48x10-6
		NABA_ECM_GLYCOPROTEINS	184	196	4.62233	1.90x10-6
		KEGG_CALCIUM_SIGNALING_PATHWAY	164	178	3.67064	1.21x10-4
	C5 GO terms	AXONOGENESIS	41	43	5.7698	3.97x10-9
		GENERATION_OF_NEURONS	80	83	5.64759	8.14x10-9
		NEURITE_DEVELOPMENT	51	53	5.63195	8.91x10-9
		NEURON_DIFFERENTIATION	73	76	5.43102	2.80x10-8
		NEURON_DEVELOPMENT	59	61	5.36574	4.03x10-8
		CELLULAR_MORPHOGENESIS_DURING_DIFFERENTIATION	47	49	5.04413	2.28x10-7
		NEUROGENESIS	90	93	4.86206	5.81x10-7
		TRANSMEMBRANE_RECEPTOR_PROTEIN_PHOSPHATASE_ACTIVITY	19	19	4.72957	1.12x10-6
		GTPASE_ACTIVATOR_ACTIVITY	57	60	4.47276	3.86x10-6
		AXON_GUIDANCE	20	22	4.42043	4.93x10-6
		CENTRAL_NERVOUS_SYSTEM_DEVELOPMENT	110	123	4.1953	1.36x10-5
		MEMBRANE_FUSION	28	28	3.97939	3.45x10-5
		VOLTAGE_GATED_CALCIUM_CHANNEL_ACTIVITY	16	18	3.41781	3.16x10-4
		CALCIUM_CHANNEL_ACTIVITY	30	33	3.09681	9.78x10-4
	Pathways written in bold are those have been previously reported to be associated with mechanisms of action of zonisamide.
